# Supplementary material for: Supplementary Far-Red Light for Photosynthetic Active Radiation Differentially Influences the Photochemical Efficiency and Biomass Accumulation in Greenhouse-Grown Lettuce
Source: Plants (Basel). 2024 Aug 5;13(15):2169. doi: 10.3390/plants13152169 (PMC11314222; doi:10.3390/plants13152169)
Supplement: Supplementary file 1 [file plants-13-02169-s001.zip]

Archive with 1 entries (1 files):
- plants-3107742-supplementary.pdf
